# Supplementary material for: Paradoxical Improvement in Malignant Pleural Mesothelioma Outcomes Following Delayed Treatment Initiation
Source: Cancers (Basel). 2024 Nov 7;16(22):3755. doi: 10.3390/cancers16223755 (PMC11592216; doi:10.3390/cancers16223755)
Supplement: Supplementary file 1 [file cancers-16-03755-s001.zip]

Archive with 1 entries (1 files):
- cancers-3275523-supplementary.pdf
